# Supplementary material for: RD-Connect, NeurOmics and EURenOmics: collaborative European initiative for rare diseases
Source: Eur J Hum Genet. 2018 Feb 27;26(6):778–85. doi: 10.1038/s41431-018-0115-5 (PMC5974013; doi:10.1038/s41431-018-0115-5)
Supplement: Supplementary file 7 — RD-Connect Consortium list [file 41431_2018_115_MOESM7_ESM.xlsx]

## Sheet: Sheet1
Supplementary Table 7. RD-Connect Consortium list.
Name	Middle Initial	Surname	Institution	Department	City	Country
Heimo		Müller	Medical University of Graz	Pathology	Graz	Austria
Robert		Reihs	Medical University of Graz	Pathology	Graz	Austria
Kurt		Zatloukal	Medical University of Graz	Pathology	Graz	Austria
Gareth		Baynam	Department of Health Western Australia	Office of Population Health Genomics	Perth	Australia
Hugh		Dawkins	Department of Health Western Australia	Office of Population Health Genomics	Perth	Australia
Tudor		Groza	Garvan Institute of Medical Research		Sydney	Australia
Roberto		Barrero	Murdoch University	Centre for Comparative Genomics	Perth	Australia
Matt		Bellgard	Murdoch University	Centre for Comparative Genomics	Perth	Australia
Alan		Bittles	Murdoch University	Centre for Comparative Genomics	Perth	Australia
Michael		Black	Murdoch University	Centre for Comparative Genomics	Perth	Australia
Brett		Chapman	Murdoch University	Centre for Comparative Genomics	Perth	Australia
Sue		Fletcher	Murdoch University	Centre for Comparative Genomics	Perth	Australia
Adam		Hunter	Murdoch University	Centre for Comparative Genomics	Perth	Australia
John		McCooke	Murdoch University	Centre for Comparative Genomics	Perth	Australia
Paula		Moolhuijzen	Murdoch University	Centre for Comparative Genomics	Perth	Australia
Kathryn		Napier	Murdoch University	Centre for Comparative Genomics	Perth	Australia
Lee		Render	Murdoch University	Centre for Comparative Genomics	Perth	Australia
Tamas		Szabo	Murdoch University	Centre for Comparative Genomics	Perth	Australia
Steve		Wilton	Murdoch University	Centre for Comparative Genomics	Perth	Australia
Andreas		Zankl	University of Sydney	Sydney Medical School	Sydney	Australia
Nenad		Blau	University of Zurich		Zürich	Switzerland
Jana		Chrudimská	Charles University and University Hospital Motol	Department of Biology and Medical Genetics, Second Faculty of Medicine	Prague	Czech Republic
Markéta		Havlovicová	Charles University and University Hospital Motol	Department of Biology and Medical Genetics, Second Faculty of Medicine	Prague	Czech Republic
Milan		Macek	Charles University and University Hospital Motol	Department of Biology and Medical Genetics, Second Faculty of Medicine	Prague	Czech Republic
Patricie		Norambuena	Charles University and University Hospital Motol	Department of Biology and Medical Genetics, Second Faculty of Medicine	Prague	Czech Republic
Marek		Turnovec	Charles University and University Hospital Motol	Department of Biology and Medical Genetics, Second Faculty of Medicine	Prague	Czech Republic
Michael		Orth	University Hospital of Ulm	Department of Neurology	Ulm	Germany
Sergi		Beltran	Barcelona Institute of Science and Technology	Centro Nacional de Análisis Genómico, Center for Genomic Regulation, CNAG-CRG	Barcelona	Spain
Felipe		Camacho	Barcelona Institute of Science and Technology	Centro Nacional de Análisis Genómico, Center for Genomic Regulation, CNAG-CRG	Barcelona	Spain
Ivo		Gut	Barcelona Institute of Science and Technology	Centro Nacional de Análisis Genómico, Center for Genomic Regulation, CNAG-CRG	Barcelona	Spain
Steven		Laurie	Barcelona Institute of Science and Technology	Centro Nacional de Análisis Genómico, Center for Genomic Regulation, CNAG-CRG	Barcelona	Spain
Inés		Martínez	Barcelona Institute of Science and Technology	Centro Nacional de Análisis Genómico, Center for Genomic Regulation, CNAG-CRG	Barcelona	Spain
Anastasios		Papakonstantinou	Barcelona Institute of Science and Technology	Centro Nacional de Análisis Genómico, Center for Genomic Regulation, CNAG-CRG	Barcelona	Spain
Daniel		Picó	Barcelona Institute of Science and Technology	Centro Nacional de Análisis Genómico, Center for Genomic Regulation, CNAG-CRG	Barcelona	Spain
Davide		Piscia	Barcelona Institute of Science and Technology	Centro Nacional de Análisis Genómico, Center for Genomic Regulation, CNAG-CRG	Barcelona	Spain
Joan		Protasio	Barcelona Institute of Science and Technology	Centro Nacional de Análisis Genómico, Center for Genomic Regulation, CNAG-CRG	Barcelona	Spain
Łukasz		Roguski	Barcelona Institute of Science and Technology	Centro Nacional de Análisis Genómico, Center for Genomic Regulation, CNAG-CRG	Barcelona	Spain
Justin		Whalley	Barcelona Institute of Science and Technology	Centro Nacional de Análisis Genómico, Center for Genomic Regulation, CNAG-CRG	Barcelona	Spain
Leslie		Matalonga	Barcelona Institute of Science and Technology	Centro Nacional de Análisis Genómico, Center for Genomic Regulation, CNAG-CRG; ELIXIR-Excelerate	Barcelona	Spain
Salvador		Capella Gutiérrez	Barcelona Supercomputing Center	Life Sciences	Barcelona	Spain
José María		Fernández González	Barcelona Supercomputing Center	Life Sciences	Barcelona	Spain
Alfonso		Valencia	Barcelona Supercomputing Center	Life Sciences	Barcelona	Spain
Ignacio		Abaitua	Instituto de Salud Carlos III	Institute of Rare Diseases Research	Madrid	Spain
Verónica		Alonso	Instituto de Salud Carlos III	Institute of Rare Diseases Research	Madrid	Spain
Javier		Alonso	Instituto de Salud Carlos III	Institute of Rare Diseases Research	Madrid	Spain
Isabel	H	Gimeno	Instituto de Salud Carlos III	Institute of Rare Diseases Research	Madrid	Spain
Estrella		Lopez Martin	Instituto de Salud Carlos III	Institute of Rare Diseases Research	Madrid	Spain
Manuel		Posada	Instituto de Salud Carlos III	Institute of Rare Diseases Research	Madrid	Spain
Ana		Villaverde Hueso	Instituto de Salud Carlos III	Institute of Rare Diseases Research	Madrid	Spain
Marc		Baribal	Aix-Marseille University Medical School		Marseille	France
Christophe		Béroud	Aix-Marseille University Medical School		Marseille	France
Gwenaëlle		Collod-Béroud	Aix-Marseille University Medical School		Marseille	France
Jean-Pierre		Desvignes	Aix-Marseille University Medical School		Marseille	France
Céline		Guien	Aix-Marseille University Medical School		Marseille	France
Nicolas		Lévy	Aix-Marseille University Medical School		Marseille	France
Ghadi		Rai	Aix-Marseille University Medical School		Marseille	France
David		Salgado	Aix-Marseille University Medical School		Marseille	France
Virginie		Bros-Facer	EURORDIS – Rare Diseases Europe		Paris	France
Sandra		Courbier	EURORDIS – Rare Diseases Europe		Paris	France
Sébastien		Degot	Finovatis		Lyon	France
David		Koubi	Finovatis		Lyon	France
Roseline		Favresse	Fondation Maladies Rares		Paris	France
André		Blavier	Interactive Biosoftware	R&D	Rouen	France
Séverine		Lair	Interactive Biosoftware	R&D	Rouen	France
Florian		Mancini	Interactive Biosoftware	R&D	Rouen	France
Alexandros		Kanterakis	University of Patras		Patras	Greece
Theodora		Katsila	University of Patras		Patras	Greece
George	P	Patrinos	University of Patras		Patras	Greece
Stefano		Benvenuti	Fondazione Telethon		Milan	Italy
Lucia		Monaco	Fondazione Telethon		Milan	Italy
Chiuhui Mary	P	Wang	Fondazione Telethon		Milan	Italy
Sabina		Gainotti	Istituto Superiore di Sanità	Bioethics Unit	Rome	Italy
Claudio		Carta	Istituto Superiore di Sanità	National Rare Diseases Centre	Rome	Italy
Yllka		Kodra	Istituto Superiore di Sanità	National Rare Diseases Centre	Rome	Italy
Domenica		Taruscio	Istituto Superiore di Sanità	National Rare Diseases Centre	Rome	Italy
Paola		Torreri	Istituto Superiore di Sanità	National Rare Diseases Centre	Rome	Italy
Alex		Felice	University of Malta		Msida	Malta
Joanna		Vella	University of Malta		Msida	Malta
Kristina	M	Hettne	Leiden University Medical Center	Department of Human Genetics	Leiden	The Netherlands
Rajaram		Kaliyaperumal	Leiden University Medical Center	Department of Human Genetics	Leiden	The Netherlands
Eleni		Mina	Leiden University Medical Center	Department of Human Genetics	Leiden	The Netherlands
Marco		Roos	Leiden University Medical Center	Department of Human Genetics	Leiden	The Netherlands
Peter	AC	t Hoen	Leiden University Medical Center	Department of Human Genetics	Leiden	The Netherlands
Mark		Thompson	Leiden University Medical Center	Department of Human Genetics	Leiden	The Netherlands
Marieke		Bijlsma	University Medical Center Groningen	Genomics Coordination Center, Department of Genetics	Groningen	The Netherlands
Bart		Charbon	University Medical Center Groningen	Genomics Coordination Center, Department of Genetics	Groningen	The Netherlands
Mark		de Haan	University Medical Center Groningen	Genomics Coordination Center, Department of Genetics	Groningen	The Netherlands
Dennis		Hendriksen	University Medical Center Groningen	Genomics Coordination Center, Department of Genetics	Groningen	The Netherlands
Jonathan		Jetten	University Medical Center Groningen	Genomics Coordination Center, Department of Genetics	Groningen	The Netherlands
Chao		Pang	University Medical Center Groningen	Genomics Coordination Center, Department of Genetics	Groningen	The Netherlands
Mariska		Slofstra	University Medical Center Groningen	Genomics Coordination Center, Department of Genetics	Groningen	The Netherlands
Morris		Swertz	University Medical Center Groningen	Genomics Coordination Center, Department of Genetics	Groningen	The Netherlands
Marije		van der Geest	University Medical Center Groningen	Genomics Coordination Center, Department of Genetics	Groningen	The Netherlands
David		van Enckevort	University Medical Center Groningen	Genomics Coordination Center, Department of Genetics	Groningen	The Netherlands
Pedro		Lopes	University of Aveiro	DETI/IEETA	Aveiro	Portugal
José Luis		Oliveira	University of Aveiro	DETI/IEETA	Aveiro	Portugal
Pedro		Sernadela	University of Aveiro	DETI/IEETA	Aveiro	Portugal
Suyesh		Amatya	Karolinska Institutet	Medical Epidemiology and Biostatistics	Stockholm	Sweden
Jan-Erik		Litton	Karolinska Institutet	Medical Epidemiology and Biostatistics	Stockholm	Sweden
Roxana		Merino Martinez	Karolinska Institutet	Medical Epidemiology and Biostatistics	Stockholm	Sweden
Jennifer	V	Johansson	Uppsala Univeristy	Centre for Research Ethics & Bioethics	Uppsala	Sweden
Deborah		Mascalzoni	Uppsala Univeristy	Centre for Research Ethics & Bioethics	Uppsala	Sweden
Jane		Reichel	Uppsala Univeristy	Centre for Research Ethics & Bioethics	Uppsala	Sweden
Mats	G	Hansson	Uppsala University	Centre for Research Ethics & Bioethics	Uppsala	Sweden
Jeff		Almeida-King	European Molecular Biology Laboratory–European Bioinformatics Institute		Cambridge	UK
Paul		Flicek	European Molecular Biology Laboratory–European Bioinformatics Institute		Cambridge	UK
Justin		Paschall	European Molecular Biology Laboratory–European Bioinformatics Institute		Cambridge	UK
Dylan		Spalding	European Molecular Biology Laboratory–European Bioinformatics Institute		Cambridge	UK
Saif		Ur-Rehman	European Molecular Biology Laboratory–European Bioinformatics Institute		Cambridge	UK
Dorota	M	Badowska	Institute of Genetic Medicine, Newcastle University	MRC Centre for Neuromuscular Diseases	Newcastle upon Tyne	UK
Kate		Bushby	Institute of Genetic Medicine, Newcastle University	MRC Centre for Neuromuscular Diseases	Newcastle upon Tyne	UK
John		Dawson	Institute of Genetic Medicine, Newcastle University	MRC Centre for Neuromuscular Diseases	Newcastle upon Tyne	UK
Emma		Heslop	Institute of Genetic Medicine, Newcastle University	MRC Centre for Neuromuscular Diseases	Newcastle upon Tyne	UK
Louise		Johnston	Institute of Genetic Medicine, Newcastle University	MRC Centre for Neuromuscular Diseases	Newcastle upon Tyne	UK
Hanns		Lochmüller	Institute of Genetic Medicine, Newcastle University	MRC Centre for Neuromuscular Diseases	Newcastle upon Tyne	UK
Avril		Palmeri	Institute of Genetic Medicine, Newcastle University	MRC Centre for Neuromuscular Diseases	Newcastle upon Tyne	UK
Rachel		Thompson	Institute of Genetic Medicine, Newcastle University	MRC Centre for Neuromuscular Diseases	Newcastle upon Tyne	UK
Libby		Wood	Institute of Genetic Medicine, Newcastle University	MRC Centre for Neuromuscular Diseases	Newcastle upon Tyne	UK
Pauline		McCormack	Newcastle University	PEALS (Policy, Ethics & Life Sciences) Research Centre	Newcastle upon Tyne	UK
Simon		Woods	Newcastle University	PEALS (Policy, Ethics & Life Sciences) Research Centre	Newcastle upon Tyne	UK
Yaffa	R	Rubinstein	National Library of Medicine/NIH	Data Science & program development	Bethesda	USA
Kyle		Brown	PatientCrossroads	Executive management	San Mateo	USA
Vanessa		Rangel-Miller	PatientCrossroads / Invitae		San Francisco	USA
Jud		Rhode	PatientCrossroads / Invitae		San Francisco	USA
