# Supplementary material for: RD-Connect, NeurOmics and EURenOmics: collaborative European initiative for rare diseases
Source: Eur J Hum Genet. 2018 Feb 27;26(6):778–85. doi: 10.1038/s41431-018-0115-5 (PMC5974013; doi:10.1038/s41431-018-0115-5)
Supplement: Supplementary file 8 — NeurOmics Consortium list [file 41431_2018_115_MOESM8_ESM.xlsx]

## Sheet: Tabelle1
Supplementary Table 8 - NeurOmics Consortium list. The list includes Principal Investigators only.
Name	Middle Initial	Surname	Institution	Department	City	Country
Olaf		Rieß	University of Tübingen	Institute of Medical Genetics and Applied Genomics	Tübingen	Germany
Holm		Graessner	University of Tübingen	Institute of Medical Genetics and Applied Genomics	Tübingen	Germany
Ludger		Schoels	University of Tübingen	Institute of Neurology	Tübingen	Germany
Peter		Bauer	University of Tübingen	Institute of Medical Genetics and Applied Genomics	Tübingen	Germany
Birte		Zurek	Universirty of Tübingen	Institute of Medical Genetics and Applied Genomics	Tübingen	Germany
Tina		Harmuth	Universirty of Tübingen	Institute of Medical Genetics and Applied Genomics	Tübingen	Germany
Gert-Jan		van Ommen	Academisch Ziekenhuis Leiden	Leiden University Medical Center	Leiden	Netherlands
Annemieke		Aartsma Rus	Academisch Ziekenhuis Leiden	Leiden University Medical Center	Leiden	Netherlands
Willeke	MC	van Roon-Mom	Academisch Ziekenhuis Leiden	Leiden University Medical Center	Leiden	Netherlands
Brunhilde		Wirth	University Hospital Cologne	Institut of Human Genetics	Cologne	Germany
Volker		Straub	University of Newcastle upon Tyne (UNEW)	Institute of Genetic Medicine	Newcastle	UK
Hanns		Lochmüller	University of Newcastle upon Tyne (UNEW)	Institute of Genetic Medicine	Newcastle	UK
Thomas		Klockgether	Deutsches Zentrum für Neurodegenerative Erkrankungen		Bonn	Germany
Mike		Hanna	University College London	Institute of Child Health (UCL-ICH)	London	UK
Henry		Houlden	University College London	Institute of Child Health (UCL-ICH)	London	UK
Francesco		Muntoni	University College London	MRC Centre for Neuromuscular Diseases (UCL-IoN)	London	UK
Sarah	J	Tabrizi	University College London	Institute of Neurology (UCL-IoN)	London	UK
Nicolas		Levy	Aix-Marseille University (AMU)	Faculte de Medecine	Marseille	France
Alexis		Brice	Institut National de la Sante et de la Recherche Medicale (INSERM)	ICM Brain and Spine Institute	Paris	France
Alexandra		Durr	Institut National de la Sante et de la Recherche Medicale (INSERM)	ICM Brain and Spine Institute	Paris	France
Giovanni		Stevanin	Institut National de la Sante et de la Recherche Medicale (INSERM)	ICM Brain and Spine Institute	Paris	France
Vincent		Timmerman	VIB	Department of Molecular Genetics	Antwerp	Netherlands
Peter		de Jonghe	VIB	Department of Molecular Genetics	Antwerp	Netherlands
Elena		Cattaneo	Universita Degli Studi di Ferrara (UNIFE)	Institute of Medical Genetics	Ferrara	Italy
Alessandra		Ferlini	Universita Degli Studi di Ferrara (UNIFE)	Institute of Medical Genetics	Ferrara	Italy
David	C	Rubinsztein	The Chancellor, Masters and Scholars of the University of Cambridge	Cambridge Institute of Medical Research	Cambridge	UK
Hreinn		Stefansson	deCODE Genetics		Reykjavík	Iseland
Olafur	T	Magnusson	deCODE Genetics		Reykjavík	Iseland
Elena		Schwartz	Ariadne Diagnostics LLC		Rockville	USA
Ilya		Mazo	Ariadne Diagnostics LLC		Rockville	USA
Bruno		Corman	MedDay (formerly Profilomic SA)		Paris	France
Alexandre		Seyer	MedDay (formerly Profilomic SA)		Paris	France
Peter		Webb	Agilent Technologies		Santa Clara	USA
Henk-Jan		Joosten	Bio-Prodict		Nijmegen	Netherlands
Bas		Vroling	Bio-Prodict		Nijmegen	Netherlands
Nigel	G	Laing	The University of Western Australia	Harry Perkins Institute of Medical Research	Perth	Australia
Janbernd		Kirschner	University Hospital Freiburg	University Medical Center Freiburg	Freiburg	Germany
