# Supplementary material for: RD-Connect, NeurOmics and EURenOmics: collaborative European initiative for rare diseases
Source: Eur J Hum Genet. 2018 Feb 27;26(6):778–85. doi: 10.1038/s41431-018-0115-5 (PMC5974013; doi:10.1038/s41431-018-0115-5)
Supplement: Supplementary file 9 — EURenOmics Consortium list [file 41431_2018_115_MOESM9_ESM.xlsx]

## Sheet: EURenOmics
Beneficiary No	Institution Acronym	Salutation	Title	First Name	Last Name		email	Institution	Address	Post code	City	Country
1	UKL-HD	Mr.	Prof.	Franz	Schaefer	Franz Schaefer	franz.schaefer@med.uni-heidelberg.de	Heidelberg University Medical Center	Center for Pediatrics and Adolescent Medicine Im Neuenheimer Feld 430	69120	Heidelberg	Germany
2a	INSERM	Mrs.	Prof.	Corinne	Antignac	Corinne Antignac	corinne.antignac@inserm.fr	INSERM U983	Hôpital Neckar – Tour Lavoisier 6éme étage – Rue de Sevres	75743	Paris Cedex 15	France
			Dr.	Géraldine	Mollet	Géraldine Mollet	geraldine.mollet@inserm.fr
				Christelle	Arrondel	Christelle Arrondel	christelle.arrondel@inserm.fr
				Olivier	Gribouval	Olivier Gribouval	olivier.gribouval@inserm.fr
			Dr.	Guillaume	Dorval	Guillaume Dorval	guillaume.dorval@inserm.fr
			Dr.	Olivia	Boyer	Olivia Boyer	olivia.boyer@aphp.fr
			Dr.	Aude	Servais	Aude Servais	aude.servais@aphp.fr
			Dr.	Sara	Goncalves	Sara Goncalves	sara.goncalves@inserm.fr
				Julie	Patat	Julie Patat	julie.patat@inserm.fr
				Gaelle	Martin	Gaelle Martin	gaelle-mc.martin@inserm.fr
			Dr.	Laurine	Buscara	Laurine Buscara	laurine.buscara@inserm.fr
			Dr.	Maria Carmen	Serrano-Perez	Maria Carmen Serrano-Perez	mcarmen.serrano@ua.pt
2b	INSERM	Mr.	Prof.	Pierre	Ronco	Pierre Ronco	pierreronco@yahoo.fr
			Dr.	Ludovic	Chaput	Ludovic Chaput	chaputludovic@hotmail.com
			Dr.	Dominique	Cathelin	Dominique Cathelin	dominique.cathelin@upmc.fr
				Eric	Letouze	Eric Letouze	eric.letouze@gmail.com
			Dr.	Karine	Dahan	Karine Dahan	karine.dahan@aphp.fr
				Hanna	Debiec	Hanna Debiec	hanna.debiec@upmc.fr
				Chantal	Jouanneau	Chantal Jouanneau	chantal.jouanneau@aphp.fr
				Brigitte	Surin	Brigitte Surin	brigitte.surin@upmc.fr
				Laura	Epstein	Laura Epstein	nephrotnn.urcest@aphp.fr
				Marina	Essian	Marina Essian	nephrotnn.urcest@aphp.fr
				The GEMRITUX Study Grop		The GEMRITUX Study Grop	pierreronco@yahoo.fr
2c	INSERM	Mr.		Xavier	Jeunemaitre	Xavier Jeunemaitre	xavier.jeunemaitre@inserm.fr
		Mrs.	Dr.	Rosa	Vargas-Poussou	Rosa Vargas-Poussou	rosa.vargas@aphp.fr
				Juliette	Hadchouel	Juliette Hadchouel	Juliette.hadchouel@inserm.fr
				Maria Christina	Zennaro	Maria Christina Zennaro	maria-christina.zennaro@inserm.fr
				Helene	Louis-dit-Picard	Helene Louis-dit-Picard	helene.louis-dit-picard@hotmail.fr
				Cyrielle	Treard	Cyrielle Treard	cyrielletreard@orange.fr
				Donia	Elhayek	Donia Elhayek	hayek.donia@yahoo.fr
				Sabrina	Latrèche	Sabrina Latrèche	sabrine.latreche@inserm.fr
				Waed Abdel	Khalek	Waed Abdel Khalek	waed.abdel-khalek-haidar@inserm.fr
				Stephani	Mazurkiewicz	Stephani Mazurkiewicz	stefmazurkiewicz@gmail.com
2d	INSERM	Mr.		Andreas	Schedl	Andreas Schedl	Andreas.Schedl@unice.fr
				Fariba Jian	Motamedi	Fariba Jian Motamedi	Fariba.JIANMOTAMEDI-RANC@unice.fr
				Yasmine	Neirijnck		yasmine.neirijnck@gmail.com
				Valerie	Vidal		valerie.vidal@unice.fr
				Filippo	Massa		Massa: Filippo.Massa@unice.fr
				Clara	Panzolini		Panzolini: Clara.PANZOLINI@unice.fr
2e	INSERM	Mr.		Joost	Schanstra	Joost Schanstra	joost-peter.schanstra@inserm.fr
			Prof.Dr.	Stéphane	Decramer	Stéphane Decramer	decramer.s@chu-toulouse.fr
			Dr.	Julie	Klein	Julie Klein	julie.klein@inserm.fr
			Dr.	Bénédicte	Buffin-Meyer	Bénédicte Buffin-Meyer	benedicte.buffin-meyer@inserm.fr
			Dr.	Jean-Sébastien	Saulnier-Blache	Jean-Sébastien Saulnier-Blache	Jean-Sebastien.Saulnier-Blache@inserm.fr
				Benjamin	Breuil	Benjamin Breuil	benjamin.breuil@inserm.fr
				Ophélie	Lescat	Ophélie Lescat	ophelie.lescat@inserm.fr
				Nadia	Lounis	Nadia Lounis	lounis.n@chu-toulouse.fr
				Nadège	Algens	Nadège Algens	algans.n@chu-toulouse.fr
				Franck	Boizard	Franck Boizard	franck.boizard@inserm.fr
				Françoise	Auriol	Françoise Auriol	auriol.f@chu-toulouse.fr
				The BIOMAN consortium		The BIOMAN consortium
3	UZH	Mr.	Prof.	Olivier	Devuyst	Olivier Devuyst	olivier.devuyst@uzh.ch	University of Zurich	Institute of Physiology Winterthurerstrasse 190	CH-8057	Zurich	Switzerland
				Alessandro	Luciani	Alessandro Luciani	alessandro.luciani@uzh.ch
				Eric	Olinger	Eric Olinger	eric.olinger@uzh.ch
				Zhiyong	Chen	Zhiyong Chen	zhiyong.chen@uzh.ch
				Hendrica	Belge	Hendrica Belge	hendrica.belge@uzh.ch
				Anke	Schumann	Anke Schumann	anke.schumann@uzh.ch
				Natsuko	Tokonami	Natsuko Tokonami	natsuko.tokonami@uzh.ch
				Tomoaki	Takata	Tomoaki Takata	tomoaki.takata@uzh.ch
				Alkaly	Gassama	Alkaly Gassama	alkaly.gassama@uzh.ch
				Guglielmo	Schiano	Guglielmo Schiano	guglielmo.schiano@uzh.ch
				Marine	Berquez	Marine Berquez	marine.berquez@uzh.ch
				Bob	Glaudemans	Bob Glaudemans	bob.glaudemans@gmail.com
				Sarah Sharon	Gabriel	Sarah Sharon Gabriel	sarah.gabriel@uzh.ch
				Jenny	Prange	Jenny Prange	jenny.prange@uzh.ch
				Sonia	Youhanna	Sonia Youhanna	sonia.youhanna@uzh.ch
				Huguette	Debaix	Huguette Debaix	huguette.debaix@uzh.ch
				Nadine	Nägele	Nadine Nägele	nadine.naegele@uzh.ch
				Erica	Faccin	Erica Faccin	erica.faccin@uzh.ch
4	IRFMN	Mr.	Prof.	Giuseppe	Remuzzi	Giuseppe Remuzzi	giuseppe.remuzzi@marionegri.it	Istituto di Recerche Farmacologiche Mario Negri	Clinical Research Center for Rare Diseases “Aldo e Cele Daccò” Via G. Camozzi, 3	24020	Ranica (BG)	Italy
				Marina	Noris	Marina Noris	noris@marionegri.it
				Ariela	Benigni	Ariela Benigni	ariela.benigni@marionegri.it
				Caterina	Mele	Caterina Mele	caterina.mele@marionegri.it
				Marta	Alberti	Marta Alberti	marta.alberti@marionegri.it
				Miriam	Galbusera	Miriam Galbusera	miriam.galbusera@marionegri.it
				Sara	Gastoldi	Sara Gastoldi	sara.gastoldi@marionegri.it
				Roberta	Donadelli	Roberta Donadelli	roberta.donadelli@marionegri.it
				Elena	Bresin	Elena Bresin	elena.bresin@marionegri.it
				Matteo	Breno	Matteo Breno	matteo.breno@marionegri.it
				Paraskevas	Iatropoulos	Paraskevas Iatropoulos	paraskevas.iatropoulos@marionegri.it
				Erica	Daina	Erica Daina	erica.daina@marionegri.it
				Sara	Gamba	Sara Gamba	sara.gamba@marionegri.it
				Elisabetta	Valoti	Elisabetta Valoti	elisabetta.valoti@marionegri.it
				Rossella	Piras	Rossella Piras	rossella.piras@marionegri.it
				Paola	Cuccarolo	Paola Cuccarolo	paola.cuccarolo@marionegri.it
				Samantha	Solini	Samantha Solini	samantha.solini@marionegri.it
				Alessandra	Cremaschi	Alessandra Cremaschi	alessandra.cremaschi@marionegri.it
5	UMCU	Ms.	Prof.	Nine	Knoers	Nine Knoers	v.v.a.knoers@umcutrecht.nl	University Medical Centre Utrecht	Department of Human Genetics Division Biomedical Genetics Lundlaan 6	3584 EA	Utrecht	The Netherlands
				M.	Keijzer-Veen	M. Keijzer-Veen	M.G.Veen-14@umcutrecht.nl
				Nayia	Nicolaou	Nayia Nicolaou	nayia-nicolaou@gmail.com
				S.L.	Pulit	S.L. Pulit	S.L.Pulit@umcutrecht.nl
				I.J.	Nijman	I.J. Nijman	inyman@umcutrecht.nl
				G.R.	Monroe	G.R. Monroe	G.Monroe@umcutrecht.nl
				A.M.	van Eerde	A.M. van Eerde	A.vanEerde@umcutrecht.nl
				T.P.	de Jong	T.P. de Jong	T.P.V.M.deJong@umcutrecht.nl
				J.C.	Giltay	J.C. Giltay	J.C.Giltay@umcutrecht.nl
				B.	van der Zwaag	B. van der Zwaag	A.vanderZwaag@umcutrecht.nl
				S.L.	Zwakenberg	S.L. Zwakenberg	S.Zwakenberg-4@umcutrecht.nl
				M.R.	Lilien	M.R. Lilien	M.Lilien@umcutrecht.nl
				E.	Cuppen	E. Cuppen	E.P.J.G.Cuppen@umcutrecht.nl
				R.	Giles	R. Giles	R.Giles@umcutrecht.nl
				G.R.	van de Hoek	G.R. van de Hoek	G.vandeHoek@umcutrecht.nl
				A.M.	Nigam	A.M. Nigam	A.Nigam@umcutrecht.nl
				M.F.	Stokman	M.F. Stokman	M.F.Stokman@umcutrecht.nl
				E.	Peters	E. Peters	E.D.J.Peters@umcutrecht.nl
				Tim P.	Klasson	Tim P. Klasson	timklasson@gmail.com
				Marlies	Havenith	Marlies Havenith	marlieshavenith@googlemail.com
				Kirsten	Renkema	Kirsten Renkema	K.Renkema@umcutrecht.nl
6a	UMICH	Mr.	Prof.	Matthias	Kretzler	Matthias Kretzler	kretzler@umich.edu	University of Michigan Medical School	Internal Medicine and Bioinformatics W. Medical Center Drive 1150	48109	Ann Arbor	USA
			Dr.	Sebastian	Martini	Sebastian Martini
				Viji	Nair	Viji Nair	vnn@umich.edu
6b	UMICH	Mrs.	Dr.	Yuanfang	Guan	Yuanfang Guan	gyuanfan@umich.edu
				Ridvan	Eksi	Ridvan Eksi	ridvan@umich.edu
7	HU	Mr.	Dr.	Fatih	Özaltın	Fatih Özaltın	fozaltin@hacettepe.edu.tr	Hacettepe University	Faculty of Medicine Department of Pediatric Nephrology Sihhiye	6100	Ankara	Turkey
				Emine	Korkmaz	Emine Korkmaz	korkmazsevim@gmail.com
				Emel	Ozaltin	Emel Ozaltin	emelozaltin@hotmail.com
				Serpil	Solmaz Bal	Serpil Solmaz Bal	sor_pil@hotmail.com
				Mustafa	Baran	Mustafa Baran	mustafa.baran@hacettepe.edu.tr
8	Bristol	Mr.	Prof.	Gavin	Welsh	Gavin Welsh	g.i.welsh@bristol.ac.uk	University of Bristol	Dorothy Hodgkin Building, Whitson Street	BS1 3NY	Bristol	UK
			Dr.	Maryam	Hamdollah-Zadeh	Maryam Hamdollah-Zadeh	A.H.Zadeh@bristol.ac.uk
			Prof.	Steve	Harper	Steve Harper	S.Harper@bristol.ac.uk
			Prof.	Moin	Saleem	Moin Saleem	M.Saleem@bristol.ac.uk
9a	RUNMC	Mr.	Prof.	Jack	Wetzels	Jack Wetzels	j.wetzels@nier.umcn.nl
				Anne-Els	van de Logt	Anne-Els van de Logt	anne-els.vandelogt@radboudumc.nl
				Jeroen	Deegens	Jeroen Deegens	jeroen.deegens@radboudumc.nl
				Ilse	Rood	Ilse Rood	Ilse.Rood@radboudumc.nl
				Jan	van den Brand	Jan van den Brand	Jan.vandenBrand@radboudumc.nl
				Julia	Hofstra	Julia Hofstra	HofstraJ@zgv.nl
				Coralien	Vink-van Setten	Coralien Vink-van Setten	coralien.vink@radboudumc.nl
				Moniek	van de Luijtgaarden	Moniek van de Luijtgaarden	Moniek.vandeluijtgaarden@radboudumc.nl
9b	RUNMC	Mr.	Prof.	René	Bindels	René Bindels	R.Bindels@ncmls.ru.nl	Stichting Katholieke Universiteit	Nijmegen Centre for Molecular Life Sciences Department of Physiology (286) P.O. Box 9101	6500 HB	Nijmegen	The Netherlands
			Dr.	Joost	Hoenderop	Joost Hoenderop	joost.hoenderop@radboudumc.nl
			Dr.	Luke	Sheldon	Luke Sheldon	lukeshelton@hotmail.co.uk
			Dr.	Sabina	Jelen	Sabina Jelen	Sabina.Jelen@adamed.com.pl
				Femke	Latta	Femke Latta	femke.latta@radboudumc.nl
				Marco	Valdez-Flores	Marco Valdez-Flores	marco.valdez@live.com.mx
10	UNIMAN	Mr.	Prof.	Paul	Brenchley	Paul Brenchley	paul.brenchley@manchester.ac.uk	University of Manchester	Renal Research Labs Manchester Institute of Nephrology & Transplantation Manchester Royal Infirmary Oxford Road	M13 9WL	Manchester	UK
			Prof.	Rachel	Lennon	Rachel Lennon	rachel.lennon@manchester.ac.uk
				Maryline	Fresquet	Maryline Fresquet	maryline.fresquet@manchester.ac.uk
			Dr.	Tom	Jowitt	Tom Jowitt	thomas.a.jowitt@manchester.ac.uk
			Dr.	Eddie	McKenzie	Eddie McKenzie	Edward.A.Mckenzie@manchester.ac.uk
				Rhoden	Rhoden	Rhoden Rhoden	samuel.rhoden@postgrad.manchester.ac.uk
			Dr.	Jean	Winterbottom	Jean Winterbottom	jean.winterbottom@manchester.ac.uk
			Dr.	Jennet	Gummadova	Jennet Gummadova	jennet.gummadova@manchester.ac.uk
				Higgins	Higgins	Higgins Higgins	catherine.higgins@mft.nhs.uk
				Harris	Harris	Harris Harris	shelley.harris@mft.nhs.uk
				Atkinson	Atkinson	Atkinson Atkinson	kate.atkinson@mft.nhs.uk
11a	UCL	Mr.	Prof.	Robert	Kleta	Robert Kleta	r.kleta@ucl.ac.uk
				Detlef	Bockenhauer	Detlef Bockenhauer	d.bockenhauer@ucl.ac.uk
				Enriko	Klootwijk	Enriko Klootwijk	e.klootwijk@ucl.ac.uk
				Horia	Stanescu	Horia Stanescu	h.stanescu@ucl.ac.uk
			Dr.	Stephen B	Walsh	Stephen B Walsh	Walsh stephen.walsh@ucl.ac.uk
				Vaksha	Patel	Vaksha Patel	vaksha@patel@ucl.ac.uk
				Stephen	Powis	Stephen Powis	s.powis@ucl.ac.uk
11b	UCL	Mr.	Dr.	Robert	Unwin	Robert Unwin	robert.unwin@ucl.ac.uk	University College London Medical School	UCL Centre for Nephrology Royal Free Campus and Hospital Rowland Hill Street	NW3 2PF	London	UK
			Prof.	Peter	Rich	Peter Rich	prr@ucl.ac.uk
				Barbara	Jensen	Barbara Jensen	barbara.jensen.13@ucl.ac.uk
			Dr.	Gregory	Jacquillet	Gregory Jacquillet	gregory.jacquillet@ucl.ac.uk
				Katherine	Oliver	Katherine Oliver
12	CSIC	Mr.	Prof.	Santiago	de Cordoba	Santiago de Cordoba	srdecordoba@cib.csic.es	CSIC- Centro de Investigaciones Biologicas	Dept. Medicina Celular y Molecular c/Ramiro de Maeztu 9	28040	Madrid	Spain
				Hugo	Yebenes	Hugo Yebenes	hyebenes@cib.csic.es
				Agustin	Tortajada	Agustin Tortajada	agustito@ucm.es
				Marta	Subias	Marta Subias	m.subias@cib.csic.es
				Hector	Martin-Merinero	Hector Martin-Merinero	hectormartin@cib.csic.es
				Adrian	Martin-Ambrosio	Adrian Martin-Ambrosio	adrianepo@gmail.com
				Jesus	Garcia-Fernandez	Jesus Garcia-Fernandez	jmgarcia@cib.csic.es
				Emilia	Arjona	Emilia Arjona	earjona@cib.csic.es
				Lucia	Juana-Lopez	Lucia Juana-Lopez	ljlopez@cib.csic.es
				Sheila	Pinto	Sheila Pinto	spinto@cib.csic.es
				Angela	Ruiz	Angela Ruiz	aruiz@cib.csic.es
13	UNEW		Prof.	David	Kavanagh	David Kavanagh	david.kavanagh@ncl.ac.uk	Newcastle University	Institute of Genetic Medicine International Centre for Life Central Parkway	NE1 3BZ	Newcastle upon Tyne	UK
		Mr.	Prof.	Tim	Goodship	Tim Goodship	tim.goodship@ncl.ac.uk
			Dr.	Kevin	Marchbank	Kevin Marchbank	kevin.marchbank@ncl.ac.uk
14	AP-HP	Mrs.	Dr.	Veronique	Fremeaux-Bacchi	Veronique Fremeaux-Bacchi	veronique.fremeaux-bacchi@egp.aphp.fr	Assistance Publique – Hopitaux de Paris	Hôpital Européen Georges Pompidou rue Leblanc 20-40	75015	Paris	France
				Sophie	Chauvet	Sophie Chauvet	sophie.chauvet@aphp.fr
				Maria Chiara	Marinozzi	Maria Chiara Marinozzi	c.marinozzi@gmail.com
				Tania Rybkine	Rybkine Tania	Tania Rybkine Rybkine Tania	Tania.Rybkine@crc.jussieu.fr
				Lubka	Roumenina	Lubka Roumenina	roumenina@gmail.com
				Maria Agnes	Dragon-Durey	Maria Agnes Dragon-Durey	marie-agnes.durey@aphp.fr
				Moglie	Lequintrec	Moglie Lequintrec	moglie.lequintrec@gmail.com
				Paula	Vieira-Martins	Paula Vieira-Martins	paula.vieira-martins@aphp.fr
				Pauline	Bordereau	Pauline Bordereau	pauline.bordereau@aphp.fr
				Morgane	Mignotet	Morgane Mignotet	mignotet.morgane@gmail.com
				Fadi	Fakhouri	Fadi Fakhouri	Fadi.Fakhouri@univ-nantes.fr
				Chantal	Loirat	Chantal Loirat	chantal.loirat@aphp.fr
15	HKI	Mr.	Prof.	Peter	Zipfel	Peter Zipfel	peter.zipfel@hki-jena.de	Leibniz Institut for Natural Product Research and Infection Biology e. V. Hans Knöll Institute	Department of Infection Biology Beutenbergstrasse 11a	07745	Jena	Germany
			Prof. Dr.	Christine	Skerka	Christine Skerka	christine.skerka@leibniz-hki.de
			Dr.	Qian	Chen	Qian Chen	qian.chen@leibniz-hki.de
			Dr.	Diletta	Stea	Diletta Stea	diletta.stea@leibniz-hki.de
			Dr.	Fei	Zhao	Fei Zhao	fei.zhao@leibniz-hki.de
				Ramona	Rudnick	Ramona Rudnick	ramona.rudnick@leibniz-hki.de
				Melanie	Manzke	Melanie Manzke	melanie.manzke@leibniz-hki.de
				Denise	Buhlmann	Denise Buhlmann	denise.buhlmann@leibniz-hki.de
				Ina	Löschmann	Ina Löschmann	ina.loeschmann@leibniz-hki.de
				Nadine	Flach	Nadine Flach	nadine.flach@leibniz-hki.de
16	KU Leuven	Ms.	Prof.	Elena	Levtchenko	Elena Levtchenko	elena.levtchenko@uzleuven.be	Katholieke Universiteit Leuven	Pediatric Nephrology UZ Herestraat 49 – box 7003	3000	Leuven	Belgium
				Saskia	Van Doorst	Saskia Van Doorst	saskia.vandorst@kuleuven.be
				Charlotte	Pauwels	Charlotte Pauwels	charlotte.pauwels@kuleuven.be
				Inge	Bongaers	Inge Bongaers	inge.bongaers@kuleuven.be
				Sandra	Van Aershot	Sandra Van Aershot	sandra.vanaershot@kuleuven.be
				Anke	Raaijmakers	Anke Raaijmakers	anke.raaijmakers@kuleuven.be
				Fanny	Arcolino	Fanny Arcolino	fanny.arcolino@kuleuven.be
				Mohamed	A Elmonem	Mohamed A Elmonem	mohamed.ibrahim@kuleuven.be
				An	Hindryckx	An Hindryckx	an.hindryckx@kuleuven.be
				Luc	De Catte	Luc De Catte	luc.decatte@kuleuven.be
				Karel	Allegaert	Karel Allegaert	karel.allegaert@kuleuven.be
				Ahmed	Reda	Ahmed Reda	ahmed.reda@kuleuven.be
			Dr.	Lambertus	van den Heuvel	Lambertus van den Heuvel	lambertus.vandenheuvel@kuleuven.be
17	Oulu	Mr.	Prof.	Seppo	Vainio	Seppo Vainio	seppo.vainio@oulu.fi	Oulun Yliopisto	Medical Biochemistry and Molecular Biology Faculty of Medicine Biocenter Oulu Laboratory of Developmental Biology Aapistie 5A	90014	Oulu	Finland
			Dr.	Ilya	Skovorodkin	Ilya Skovorodkin	ilya.skovorodkin@oulu.fi
			Dr.	Aleksandra	Raszewska	Aleksandra Raszewska	Aleksandra.Rak-Raszewska@oulu.fi
			Dr.	Jingdong	Shan	Jingdong Shan	jingdong.shan@oulu.fi
			Dr.	Anatoliy	Samoulenko	Anatoliy Samoulenko	anatoliy.samoylenko@oulu.fi
			Dr.	Mirja	Krause	Mirja Krause	mirja.krause@hudson.org.au
			Dr.	Ilkka	Pietilä	Ilkka Pietilä	ilkka.pietila@oulu.fi
				Ulla	Saarela	Ulla Saarela	ulla.saarela@oulu.fi
				Kimmo	Halt	Kimmo Halt	kimmo.halt@oulu.fi
				Qi	Xu	Qi Xu	qi.xu@oulu.fi
18	Genomatix	Mr.	Dr.	Thomas	Werner	Thomas Werner	wernersbc@me.com	Genomatix Software GmbH	Bayerstrasse 85a	80335	Munich	Germany
				Manuela	Haltmeier	Manuela Haltmeier	haltmeier@genomatix.de
				Nancy	Bretschneider	Nancy Bretschneider	bretschneider@genomatix.de
				Christian	Zinser	Christian Zinser	zinser@genomatix.de
				Korbinian	Grote	Korbinian Grote	grote@genomatix.de
				Andrea	Frick	Andrea Frick	frick@genomatix.de
19	MTBX	Mr.	Prof.	John	Lindon	John Lindon	j.lindon@imperial.ac.uk	Metabometrix Ltd	Biomolecular Medicine Department of Surgery and Cancer Sir Alexander Fleming Building Imperial College London South Kensington	SW7 2AZ	London	UK
		Mrs.	Dr.	Manuja	Kaluarachchi	Manuja Kaluarachchi	Manuja.kaluarachchi@imperial.ac.uk
		Mrs.	Dr.	Claire	Boulange	Claire Boulange	c.boulange09@imperial.ac.uk
		Mrs.	Dr.	Isabel	Garcia Perez	Isabel Garcia Perez	i.garcia-perez@imperial.ac.uk
20	Multiplicom	Mr.	Prof.	Jurgen	Del-Favero	Jurgen Del-Favero	jurgen.delfavero@agilent.com	Multiplicom NV	Galileilaan 18	B-2845	Niel	Belgium
				Annelies	Rotthier	Annelies Rotthier	annelies.rotthier@agilent.com
				Hanne	Swennen	Hanne Swennen	hanne.swennen@agilent.com
				Lien	Heyrman	Lien Heyrman	lien.heyrman@agilent.com
				Bart	Tegenbos	Bart Tegenbos	bart.tegenbos@agilent.com
				Christophe	Heusdens	Christophe Heusdens	christophe.heusdens@agilent.com
				Lisa	Van Den Bossche	Lisa Van Den Bossche	lisa.van-den-bossche@agilent.com
				Nick	Van Den Broeck	Nick Van Den Broeck	nick.van-den-broeck@agilent.com
				Joke	Verbist	Joke Verbist	joke.verbist@agilent.com
				Linsey	Claes	Linsey Claes	linsey.claes@agilent.com
				Joachim	De Schrijver	Joachim De Schrijver	joachim.de-schrijver@agilent.com
21	PHG	Mr	Dr.	Giovanni	Neri	Giovanni Neri	giovanni.neri@philogen.com	Philogen Spa	European Projects – Head Office Via Bellaria 35 Sovicille	53018	Siena	Italy
				Chiara	Libbra	Chiara Libbra	chiara.libbra@philogen.com
				Camilla	Bacci	Camilla Bacci	camilla.bacci@philogen.com
				Marco	Bianciardi	Marco Bianciardi	marco.bianciardi@philogen.it
				Simone	Galeazzi	Simone Galeazzi	simone.galeazzi@philogen.it
				Federico	Federici della Costa	Federico Federici della Costa	federico.federici@philogen.it
				Giulio	Polvani	Giulio Polvani	giulio.polvani@philogen.it
				Denise	Lazzeri	Denise Lazzeri	denise.lazzeri@philogen.it
				Paola	Battestin	Paola Battestin	paola.battestin@philogen.it
				Jacopo	Piazzi	Jacopo Piazzi	jacopo.piazzi@philogen.com
				Tiziano	Scalacci	Tiziano Scalacci	tiziano.scalacci@philogen.it
				Michela	Bernardini	Michela Bernardini	michela.bernardini@philogen.it
				Sara	Bini	Sara Bini	sara.bini@philogen.it
22	PHC	Ms.	Dr.	Sarah	Wulhfard	Sarah Wulhfard	sarah.wulhfard@philochem.ch	Philochem AG	Libernstrasse 3	CH-8122	Otelfingen	Switzerland
				Danilo	Ritz	Danilo Ritz	danilo.ritz@philochem.ch
				Florent	Samain	Florent Samain	florent.samain@philochem.ch
				Catherine	Pemberton-Ros	Catherine Pemberton-Ros	catherine.pemberton-ros@philochem.ch
				Laura	Gualandi	Laura Gualandi	laura.gualandi@philochem.ch
				Tina	Frauenknecht	Tina Frauenknecht	tina.frauenknecht@philochem.ch
				Tim	Fugmann	Tim Fugmann	tim.fugmann@philochem.ch
23	HBDx	Mr.	Dr.	Thomas	Laufer	Thomas Laufer	tlaufer@hb-dx.com	Hummingbird Diagnostics GmbH	Biomarker Development Im Neuenheimer Feld 519	69120	Heidelberg	Germany
				Markus	Beier	Markus Beier	mbeier@hb-dx.com
				Jochen	Kohlhaas	Jochen Kohlhaas	jkohlhaas@hb-dx.com
				Thomas	Brefort	Thomas Brefort	info@hb-dx.com
				Jurgita	Juozaityte	Jurgita Juozaityte	jjuozaityte@hb-dx.com
				Aneta	Düsterloh	Aneta Düsterloh	aduesterloh@hb-dx.com
				Mustafa	Kahraman	Mustafa Kahraman	mkahraman@hb-dx.com
				Anna	Anbarcilar (Saiz)	Anna Anbarcilar (Saiz)	aanbarcilar@hb-dx.com
				Hannah	Schrörs	Hannah Schrörs	hschroers@hb-dx.com
				Olga	Oldenburger	Olga Oldenburger	ooldenburger@hb-dx.com
				Cassandra	Zabler	Cassandra Zabler	czabler@hb-dx.com
				Medea	Moritz (Krapp)	Medea Moritz (Krapp)	mmoritz@hb-dx.com
				Dennis	Nötzel	Dennis Nötzel	dnoetzel@hb-dx.com
				Daniel	Kunz	Daniel Kunz	dkunz@hb-dx.com
				Ruth	Merkle	Ruth Merkle	rmerkle@hb-dx.com
				Simon	Stowasser	Simon Stowasser	sstowasser@hb-dx.com
				Christopher	Osterhaus	Christopher Osterhaus	costerhaus@hb-dx.com
24	MOS	Ms.	Dr.	Petra	Zürbig	Petra Zürbig	zuerbig@mosaiques-diagnostics.com	mosaiques diagnostics GmbH	Rotenburger Straße 20	30659	Hannover	Germany
				Pedro	Magalhães	Pedro Magalhães	magalhaes@mosaiques-diagnosics.com
				Harald	Mischak	Harald Mischak	mischak@mosaiques-diagnostics.com
27a	LMU	Ms.	Prof.	André	Brändli	André Brändli	abrandli@med.lmu.de	Ludwig-Maximilians-Universität München	Walter-Brendel-Zentrum für Experimentelle Medizin Marchioninistr. 27	81377	Munich	Germany
				Mazhar	Gull	Mazhar Gull	mazhargul@gmail.com
				Stefan	Schmitt		s.schmitt-hd@gmx.de
				Vanessa	Eichel		vanessa.eichel@web.de
				Sabine	D'Avis		sabinedavis@hotmail.com
27b	LMU		Prof.	Clemens	Cohen	Clemens Cohen	Clemens.Cohen@klinikum-muenchen.de
				Maja	Lindenmeyer	Maja Lindenmeyer	maja.lindenmeyer@med.uni-muenchen.de
28	Acquifer	Mr.	Dr.	Jochen	Gehrig	Jochen Gehrig	j.gehrig@acquifer.de	ACQUIFER AG	Sophienstr. 136	76135	Karlsruhe	Germany
				Urban	Liebel	Urban Liebel	ul@32dots.de
				Gunjan	Pandey	Gunjan Pandey	genegunjan@gmail.com
				Jens	Westhoff	Jens Westhoff	Jens.Westhoff@med.uni-heidelberg.de
29	CMAST	Mr.	Dr.	Andre	Durudas	Andre Durudas	andre.durudas@cmast.be	CMAST bvba	Georges Van Dammeplein 57	9140	Temse	Belgium
				Alain	van Echelpoel	Alain van Echelpoel	alain.van.echelpoel@cmast.be
				Caroline	Sage	Caroline Sage	caroline.sage@cmast.be
				Katrien	Vanherck	Katrien Vanherck	Katrien.Vanherck@cmast.be

## Sheet: formatted
Supplementary Table 9. EURenOmics Consortium list.
First Name	Middle Name	Last Name	Institution	Department	City	Country
Franz		Schaefer	Universitätsklinikum Heidelberg	Division of Pediatric Nephrology, Department of Pediatrics I, Center for Pediatrics and Adolescent Medicine	Heidelberg	Germany
Mansoureh		Tabatabaeifar	Universitätsklinikum Heidelberg	Division of Pediatric Nephrology, Department of Pediatrics I, Center for Pediatrics and Adolescent Medicine	Heidelberg	Germany
Tanja		Wlodkowski	Universitätsklinikum Heidelberg	Division of Pediatric Nephrology, Department of Pediatrics I, Center for Pediatrics and Adolescent Medicine	Heidelberg	Germany
Christian		Karmen	Universitätsklinikum Heidelberg	Division of Pediatric Nephrology, Department of Pediatrics I, Center for Pediatrics and Adolescent Medicine	Heidelberg	Germany
Gunjan		Pandey	Universitätsklinikum Heidelberg	Division of Pediatric Nephrology, Department of Pediatrics I, Center for Pediatrics and Adolescent Medicine	Heidelberg	Germany
Agnes		Trautmann	Universitätsklinikum Heidelberg	Division of Pediatric Nephrology, Department of Pediatrics I, Center for Pediatrics and Adolescent Medicine	Heidelberg	Germany
Susanne		Schaefer	Universitätsklinikum Heidelberg	Division of Pediatric Nephrology, Department of Pediatrics I, Center for Pediatrics and Adolescent Medicine	Heidelberg	Germany
Corinne		Antignac	Inserm U983	Hôpital Neckar – Tour Lavoisier	Paris	France
Géraldine		Mollet	Inserm U983	Hôpital Neckar – Tour Lavoisier	Paris	France
Christelle		Arrondel	Inserm U983	Hôpital Neckar – Tour Lavoisier	Paris	France
Olivier		Gribouval	Inserm U983	Hôpital Neckar – Tour Lavoisier	Paris	France
Guillaume		Dorval	Inserm U983	Hôpital Neckar – Tour Lavoisier	Paris	France
Olivia		Boyer	Inserm U983	Hôpital Neckar – Tour Lavoisier	Paris	France
Aude		Servais	Inserm U983	Hôpital Neckar – Tour Lavoisier	Paris	France
Sara		Goncalves	Inserm U983	Hôpital Neckar – Tour Lavoisier	Paris	France
Julie		Patat	Inserm U983	Hôpital Neckar – Tour Lavoisier	Paris	France
Gaelle		Martin	Inserm U983	Hôpital Neckar – Tour Lavoisier	Paris	France
Laurine		Buscara	Inserm U983	Hôpital Neckar – Tour Lavoisier	Paris	France
Maria	Carmen	Serrano-Perez	Inserm U983	Hôpital Neckar – Tour Lavoisier	Paris	France
Pierre		Ronco	INSERM University of Paris 6 (UPMC)		Paris	France
Ludovic		Chaput	INSERM University of Paris 6 (UPMC)		Paris	France
Dominique		Cathelin	INSERM University of Paris 6 (UPMC)		Paris	France
Eric		Letouze	INSERM University of Paris 6 (UPMC)		Paris	France
Karine		Dahan	INSERM University of Paris 6 (UPMC)		Paris	France
Hanna		Debiec	INSERM University of Paris 6 (UPMC)		Paris	France
Chantal		Jouanneau	INSERM University of Paris 6 (UPMC)		Paris	France
Brigitte		Surin	INSERM University of Paris 6 (UPMC)		Paris	France
Laura		Epstein	INSERM University of Paris 6 (UPMC)		Paris	France
Marina		Essian	INSERM University of Paris 6 (UPMC)		Paris	France
The GEMRITUX Study Grop			INSERM University of Paris 6 (UPMC)		Paris	France
Xavier		Jeunemaitre	INSERM UMRS 970 - PARCC		Paris	France
Rosa		Vargas-Poussou	INSERM UMRS 970 - PARCC		Paris	France
Juliette		Hadchouel	INSERM UMRS 970 - PARCC		Paris	France
Maria	Christina	Zennaro	INSERM UMRS 970 - PARCC		Paris	France
Helene		Louis-dit-Picard	INSERM UMRS 970 - PARCC		Paris	France
Cyrielle		Treard	INSERM UMRS 970 - PARCC		Paris	France
Donia		Elhayek	INSERM UMRS 970 - PARCC		Paris	France
Sabrina		Latrèche	INSERM UMRS 970 - PARCC		Paris	France
Waed	Abdel	Khalek	INSERM UMRS 970 - PARCC		Paris	France
Stephani		Mazurkiewicz	INSERM UMRS 970 - PARCC		Paris	France
Andreas		Schedl	INSERM (Institute of Biology Valrose)		Nice	France
Fariba	Jian	Motamedi	INSERM (Institute of Biology Valrose)		Nice	France
Yasmine		Neirijnck	INSERM (Institute of Biology Valrose)		Nice	France
Valerie		Vidal	INSERM (Institute of Biology Valrose)		Nice	France
Filippo		Massa	INSERM (Institute of Biology Valrose)		Nice	France
Clara		Panzolini	INSERM (Institute of Biology Valrose)		Nice	France
Joost		Schanstra	INSERM (U1048 Toulouse)		Toulouse	France
Stéphane		Decramer	INSERM (U1048 Toulouse)		Toulouse	France
Julie		Klein	INSERM (U1048 Toulouse)		Toulouse	France
Bénédicte		Buffin-Meyer	INSERM (U1048 Toulouse)		Toulouse	France
Jean-Sébastien		Saulnier-Blache	INSERM (U1048 Toulouse)		Toulouse	France
Benjamin		Breuil	INSERM (U1048 Toulouse)		Toulouse	France
Ophélie		Lescat	INSERM (U1048 Toulouse)		Toulouse	France
Nadia		Lounis	INSERM (U1048 Toulouse)		Toulouse	France
Nadège		Algens	INSERM (U1048 Toulouse)		Toulouse	France
Franck		Boizard	INSERM (U1048 Toulouse)		Toulouse	France
Françoise		Auriol	INSERM (U1048 Toulouse)		Toulouse	France
The BIOMAN consortium			INSERM (U1048 Toulouse)		Toulouse	France
Olivier		Devuyst	University of Zurich	Institute of Physiology	Zurich	Switzerland
Alessandro		Luciani	University of Zurich	Institute of Physiology	Zurich	Switzerland
Eric		Olinger	University of Zurich	Institute of Physiology	Zurich	Switzerland
Zhiyong		Chen	University of Zurich	Institute of Physiology	Zurich	Switzerland
Hendrica		Belge	University of Zurich	Institute of Physiology	Zurich	Switzerland
Anke		Schumann	University of Zurich	Institute of Physiology	Zurich	Switzerland
Natsuko		Tokonami	University of Zurich	Institute of Physiology	Zurich	Switzerland
Tomoaki		Takata	University of Zurich	Institute of Physiology	Zurich	Switzerland
Alkaly		Gassama	University of Zurich	Institute of Physiology	Zurich	Switzerland
Guglielmo		Schiano	University of Zurich	Institute of Physiology	Zurich	Switzerland
Marine		Berquez	University of Zurich	Institute of Physiology	Zurich	Switzerland
Bob		Glaudemans	University of Zurich	Institute of Physiology	Zurich	Switzerland
Sarah	Sharon	Gabriel	University of Zurich	Institute of Physiology	Zurich	Switzerland
Jenny		Prange	University of Zurich	Institute of Physiology	Zurich	Switzerland
Sonia		Youhanna	University of Zurich	Institute of Physiology	Zurich	Switzerland
Huguette		Debaix	University of Zurich	Institute of Physiology	Zurich	Switzerland
Nadine		Nägele	University of Zurich	Institute of Physiology	Zurich	Switzerland
Erica		Faccin	University of Zurich	Institute of Physiology	Zurich	Switzerland
Giuseppe		Remuzzi	Istituto di Ricerche Farmacologiche Mario Negri	Clinical Research Center for Rare Diseases	Ranica (BG)	Italy
Marina		Noris	Istituto di Ricerche Farmacologiche Mario Negri	Clinical Research Center for Rare Diseases	Ranica (BG)	Italy
Ariela		Benigni	Istituto di Ricerche Farmacologiche Mario Negri	Clinical Research Center for Rare Diseases	Ranica (BG)	Italy
Caterina		Mele	Istituto di Ricerche Farmacologiche Mario Negri	Clinical Research Center for Rare Diseases	Ranica (BG)	Italy
Marta		Alberti	Istituto di Ricerche Farmacologiche Mario Negri	Clinical Research Center for Rare Diseases	Ranica (BG)	Italy
Miriam		Galbusera	Istituto di Ricerche Farmacologiche Mario Negri	Clinical Research Center for Rare Diseases	Ranica (BG)	Italy
Sara		Gastoldi	Istituto di Ricerche Farmacologiche Mario Negri	Clinical Research Center for Rare Diseases	Ranica (BG)	Italy
Roberta		Donadelli	Istituto di Ricerche Farmacologiche Mario Negri	Clinical Research Center for Rare Diseases	Ranica (BG)	Italy
Elena		Bresin	Istituto di Ricerche Farmacologiche Mario Negri	Clinical Research Center for Rare Diseases	Ranica (BG)	Italy
Matteo		Breno	Istituto di Ricerche Farmacologiche Mario Negri	Clinical Research Center for Rare Diseases	Ranica (BG)	Italy
Paraskevas		Iatropoulos	Istituto di Ricerche Farmacologiche Mario Negri	Clinical Research Center for Rare Diseases	Ranica (BG)	Italy
Erica		Daina	Istituto di Ricerche Farmacologiche Mario Negri	Clinical Research Center for Rare Diseases	Ranica (BG)	Italy
Sara		Gamba	Istituto di Ricerche Farmacologiche Mario Negri	Clinical Research Center for Rare Diseases	Ranica (BG)	Italy
Elisabetta		Valoti	Istituto di Ricerche Farmacologiche Mario Negri	Clinical Research Center for Rare Diseases	Ranica (BG)	Italy
Rossella		Piras	Istituto di Ricerche Farmacologiche Mario Negri	Clinical Research Center for Rare Diseases	Ranica (BG)	Italy
Paola		Cuccarolo	Istituto di Ricerche Farmacologiche Mario Negri	Clinical Research Center for Rare Diseases	Ranica (BG)	Italy
Samantha		Solini	Istituto di Ricerche Farmacologiche Mario Negri	Clinical Research Center for Rare Diseases	Ranica (BG)	Italy
Alessandra		Cremaschi	Istituto di Ricerche Farmacologiche Mario Negri	Clinical Research Center for Rare Diseases	Ranica (BG)	Italy
Nine		Knoers	University Medical Centre Utrecht	Department of Human Genetics Division Biomedical Genetics	Utrecht	The Netherlands
M.		Keijzer-Veen	University Medical Centre Utrecht	Department of Human Genetics Division Biomedical Genetics	Utrecht	The Netherlands
Nayia		Nicolaou	University Medical Centre Utrecht	Department of Human Genetics Division Biomedical Genetics	Utrecht	The Netherlands
S.	L	Pulit	University Medical Centre Utrecht	Department of Human Genetics Division Biomedical Genetics	Utrecht	The Netherlands
I.	J	Nijman	University Medical Centre Utrecht	Department of Human Genetics Division Biomedical Genetics	Utrecht	The Netherlands
G.	R	Monroe	University Medical Centre Utrecht	Department of Human Genetics Division Biomedical Genetics	Utrecht	The Netherlands
A.	M	van Eerde	University Medical Centre Utrecht	Department of Human Genetics Division Biomedical Genetics	Utrecht	The Netherlands
T.	P	de Jong	University Medical Centre Utrecht	Department of Human Genetics Division Biomedical Genetics	Utrecht	The Netherlands
J.	C	Giltay	University Medical Centre Utrecht	Department of Human Genetics Division Biomedical Genetics	Utrecht	The Netherlands
B.		van der Zwaag	University Medical Centre Utrecht	Department of Human Genetics Division Biomedical Genetics	Utrecht	The Netherlands
S.	L	Zwakenberg	University Medical Centre Utrecht	Department of Human Genetics Division Biomedical Genetics	Utrecht	The Netherlands
M.	R	Lilien	University Medical Centre Utrecht	Department of Human Genetics Division Biomedical Genetics	Utrecht	The Netherlands
E.		Cuppen	University Medical Centre Utrecht	Department of Human Genetics Division Biomedical Genetics	Utrecht	The Netherlands
R.		Giles	University Medical Centre Utrecht	Department of Human Genetics Division Biomedical Genetics	Utrecht	The Netherlands
G.	R	van de Hoek	University Medical Centre Utrecht	Department of Human Genetics Division Biomedical Genetics	Utrecht	The Netherlands
A.	M	Nigam	University Medical Centre Utrecht	Department of Human Genetics Division Biomedical Genetics	Utrecht	The Netherlands
M.	F	Stokman	University Medical Centre Utrecht	Department of Human Genetics Division Biomedical Genetics	Utrecht	The Netherlands
E.		Peters	University Medical Centre Utrecht	Department of Human Genetics Division Biomedical Genetics	Utrecht	The Netherlands
Tim	P	Klasson	University Medical Centre Utrecht	Department of Human Genetics Division Biomedical Genetics	Utrecht	The Netherlands
Marlies		Havenith	University Medical Centre Utrecht	Department of Human Genetics Division Biomedical Genetics	Utrecht	The Netherlands
Kirsten		Renkema	University Medical Centre Utrecht	Department of Human Genetics Division Biomedical Genetics	Utrecht	The Netherlands
Matthias		Kretzler	University of Michigan	Internal Medicine and Bioinformatics	Ann Arbor	USA
Sebastian		Martini	University of Michigan	Internal Medicine and Bioinformatics	Ann Arbor	USA
Viji		Nair	University of Michigan	Internal Medicine and Bioinformatics	Ann Arbor	USA
Yuanfang		Guan	University of Michigan	Computational Medicine and Bioinformatics	Ann Arbor	USA
Ridvan		Eksi	University of Michigan	Computational Medicine and Bioinformatics	Ann Arbor	USA
Fatih		Özaltın	Hacettepe University	Faculty of Medicine Department of Pediatric Nephrology	Ankara	Turkey
Emine		Korkmaz	Hacettepe University	Faculty of Medicine Department of Pediatric Nephrology	Ankara	Turkey
Emel		Ozaltin	Hacettepe University	Faculty of Medicine Department of Pediatric Nephrology	Ankara	Turkey
Serpil		Solmaz Bal	Hacettepe University	Faculty of Medicine Department of Pediatric Nephrology	Ankara	Turkey
Mustafa		Baran	Hacettepe University	Faculty of Medicine Department of Pediatric Nephrology	Ankara	Turkey
Gavin		Welsh	University of Bristol		Bristol	UK
Maryam		Hamdollah-Zadeh	University of Bristol		Bristol	UK
Steve		Harper	University of Bristol		Bristol	UK
Moin		Saleem	University of Bristol		Bristol	UK
Jack		Wetzels	Radboud University Nijmegen Medical Center	Nephrology	Nijmegen	The Netherlands
Anne-Els		van de Logt	Radboud University Nijmegen Medical Center	Nephrology	Nijmegen	The Netherlands
Jeroen		Deegens	Radboud University Nijmegen Medical Center	Nephrology	Nijmegen	The Netherlands
Ilse		Rood	Radboud University Nijmegen Medical Center	Nephrology	Nijmegen	The Netherlands
Jan		van den Brand	Radboud University Nijmegen Medical Center	Nephrology	Nijmegen	The Netherlands
Julia		Hofstra	Radboud University Nijmegen Medical Center	Nephrology	Nijmegen	The Netherlands
Coralien		Vink-van Setten	Radboud University Nijmegen Medical Center	Nephrology	Nijmegen	The Netherlands
Moniek		van de Luijtgaarden	Radboud University Nijmegen Medical Center	Nephrology	Nijmegen	The Netherlands
René		Bindels	Radboud University Nijmegen Medical Center	Nijmegen Centre for Molecular Life Sciences Department of Physiology	Nijmegen	The Netherlands
Joost		Hoenderop	Radboud University Nijmegen Medical Center	Nijmegen Centre for Molecular Life Sciences Department of Physiology	Nijmegen	The Netherlands
Luke		Sheldon	Radboud University Nijmegen Medical Center	Nijmegen Centre for Molecular Life Sciences Department of Physiology	Nijmegen	The Netherlands
Sabina		Jelen	Radboud University Nijmegen Medical Center	Nijmegen Centre for Molecular Life Sciences Department of Physiology	Nijmegen	The Netherlands
Femke		Latta	Radboud University Nijmegen Medical Center	Nijmegen Centre for Molecular Life Sciences Department of Physiology	Nijmegen	The Netherlands
Marco		Valdez-Flores	Radboud University Nijmegen Medical Center	Nijmegen Centre for Molecular Life Sciences Department of Physiology	Nijmegen	The Netherlands
Paul		Brenchley	University of Manchester	Renal Research Labs Manchester Institute of Nephrology & Transplantation	Manchester	UK
Rachel		Lennon	University of Manchester	Renal Research Labs Manchester Institute of Nephrology & Transplantation	Manchester	UK
Maryline		Fresquet	University of Manchester	Renal Research Labs Manchester Institute of Nephrology & Transplantation	Manchester	UK
Tom		Jowitt	University of Manchester	Renal Research Labs Manchester Institute of Nephrology & Transplantation	Manchester	UK
Eddie		McKenzie	University of Manchester	Renal Research Labs Manchester Institute of Nephrology & Transplantation	Manchester	UK
Rhoden		Rhoden	University of Manchester	Renal Research Labs Manchester Institute of Nephrology & Transplantation	Manchester	UK
Jean		Winterbottom	University of Manchester	Renal Research Labs Manchester Institute of Nephrology & Transplantation	Manchester	UK
Jennet		Gummadova	University of Manchester	Renal Research Labs Manchester Institute of Nephrology & Transplantation	Manchester	UK
Higgins		Higgins	University of Manchester	Renal Research Labs Manchester Institute of Nephrology & Transplantation	Manchester	UK
Harris		Harris	University of Manchester	Renal Research Labs Manchester Institute of Nephrology & Transplantation	Manchester	UK
Atkinson		Atkinson	University of Manchester	Renal Research Labs Manchester Institute of Nephrology & Transplantation	Manchester	UK
Robert		Kleta	University College London	Nephrology	London	UK
Detlef		Bockenhauer	University College London	Nephrology	London	UK
Enriko		Klootwijk	University College London	Nephrology	London	UK
Horia		Stanescu	University College London	Nephrology	London	UK
Stephen	B	Walsh	University College London	Nephrology	London	UK
Vaksha		Patel	University College London	Nephrology	London	UK
Stephen		Powis	University College London	Nephrology	London	UK
Robert		Unwin	University College London	Proteomics Consortium	London	UK
Peter		Rich	University College London	Proteomics Consortium	London	UK
Barbara		Jensen	University College London	Proteomics Consortium	London	UK
Gregory		Jacquillet	University College London	Proteomics Consortium	London	UK
Katherine		Oliver	University College London	Proteomics Consortium	London	UK
Santiago		de Cordoba	Agencia Estatal Consejo Superior de Investigaciones Cientificas	Dept. Medicina Celular y Molecular	Madrid	Spain
Hugo		Yebenes	Agencia Estatal Consejo Superior de Investigaciones Cientificas	Dept. Medicina Celular y Molecular	Madrid	Spain
Agustin		Tortajada	Agencia Estatal Consejo Superior de Investigaciones Cientificas	Dept. Medicina Celular y Molecular	Madrid	Spain
Marta		Subias	Agencia Estatal Consejo Superior de Investigaciones Cientificas	Dept. Medicina Celular y Molecular	Madrid	Spain
Hector		Martin-Merinero	Agencia Estatal Consejo Superior de Investigaciones Cientificas	Dept. Medicina Celular y Molecular	Madrid	Spain
Adrian		Martin-Ambrosio	Agencia Estatal Consejo Superior de Investigaciones Cientificas	Dept. Medicina Celular y Molecular	Madrid	Spain
Jesus		Garcia-Fernandez	Agencia Estatal Consejo Superior de Investigaciones Cientificas	Dept. Medicina Celular y Molecular	Madrid	Spain
Emilia		Arjona	Agencia Estatal Consejo Superior de Investigaciones Cientificas	Dept. Medicina Celular y Molecular	Madrid	Spain
Lucia		Juana-Lopez	Agencia Estatal Consejo Superior de Investigaciones Cientificas	Dept. Medicina Celular y Molecular	Madrid	Spain
Sheila		Pinto	Agencia Estatal Consejo Superior de Investigaciones Cientificas	Dept. Medicina Celular y Molecular	Madrid	Spain
Angela		Ruiz	Agencia Estatal Consejo Superior de Investigaciones Cientificas	Dept. Medicina Celular y Molecular	Madrid	Spain
David		Kavanagh	University of Newcastle upon Tyne	Institute of Genetic Medicine International Centre for Life	Newcastle upon Tyne	UK
Tim		Goodship	University of Newcastle upon Tyne	Institute of Genetic Medicine International Centre for Life	Newcastle upon Tyne	UK
Kevin		Marchbank	University of Newcastle upon Tyne	Institute of Genetic Medicine International Centre for Life	Newcastle upon Tyne	UK
Veronique		Fremeaux-Bacchi	Assistance Publique – Hôpitaux de Paris	Hôpital Européen Georges Pompidou	Paris	France
Sophie		Chauvet	Assistance Publique – Hôpitaux de Paris	Hôpital Européen Georges Pompidou	Paris	France
Maria	Chiara	Marinozzi	Assistance Publique – Hôpitaux de Paris	Hôpital Européen Georges Pompidou	Paris	France
Tania	Rybkine	Rybkine Tania	Assistance Publique – Hôpitaux de Paris	Hôpital Européen Georges Pompidou	Paris	France
Lubka		Roumenina	Assistance Publique – Hôpitaux de Paris	Hôpital Européen Georges Pompidou	Paris	France
Maria	Agnes	Dragon-Durey	Assistance Publique – Hôpitaux de Paris	Hôpital Européen Georges Pompidou	Paris	France
Moglie		Lequintrec	Assistance Publique – Hôpitaux de Paris	Hôpital Européen Georges Pompidou	Paris	France
Paula		Vieira-Martins	Assistance Publique – Hôpitaux de Paris	Hôpital Européen Georges Pompidou	Paris	France
Pauline		Bordereau	Assistance Publique – Hôpitaux de Paris	Hôpital Européen Georges Pompidou	Paris	France
Morgane		Mignotet	Assistance Publique – Hôpitaux de Paris	Hôpital Européen Georges Pompidou	Paris	France
Fadi		Fakhouri	Assistance Publique – Hôpitaux de Paris	Hôpital Européen Georges Pompidou	Paris	France
Chantal		Loirat	Assistance Publique – Hôpitaux de Paris	Hôpital Européen Georges Pompidou	Paris	France
Peter		Zipfel	Leibniz Institute for Natural Product Research and Infection Biology	Department of Infection Biology	Jena	Germany
Christine		Skerka	Leibniz Institute for Natural Product Research and Infection Biology	Department of Infection Biology	Jena	Germany
Qian		Chen	Leibniz Institute for Natural Product Research and Infection Biology	Department of Infection Biology	Jena	Germany
Diletta		Stea	Leibniz Institute for Natural Product Research and Infection Biology	Department of Infection Biology	Jena	Germany
Fei		Zhao	Leibniz Institute for Natural Product Research and Infection Biology	Department of Infection Biology	Jena	Germany
Ramona		Rudnick	Leibniz Institute for Natural Product Research and Infection Biology	Department of Infection Biology	Jena	Germany
Melanie		Manzke	Leibniz Institute for Natural Product Research and Infection Biology	Department of Infection Biology	Jena	Germany
Denise		Buhlmann	Leibniz Institute for Natural Product Research and Infection Biology	Department of Infection Biology	Jena	Germany
Ina		Löschmann	Leibniz Institute for Natural Product Research and Infection Biology	Department of Infection Biology	Jena	Germany
Nadine		Flach	Leibniz Institute for Natural Product Research and Infection Biology	Department of Infection Biology	Jena	Germany
Elena		Levtchenko	Katholieke Universiteit Leuven	Pediatric Nephrology	Leuven	Belgium
Saskia		Van Doorst	Katholieke Universiteit Leuven	Pediatric Nephrology	Leuven	Belgium
Charlotte		Pauwels	Katholieke Universiteit Leuven	Pediatric Nephrology	Leuven	Belgium
Inge		Bongaers	Katholieke Universiteit Leuven	Pediatric Nephrology	Leuven	Belgium
Sandra		Van Aershot	Katholieke Universiteit Leuven	Pediatric Nephrology	Leuven	Belgium
Anke		Raaijmakers	Katholieke Universiteit Leuven	Pediatric Nephrology	Leuven	Belgium
Fanny		Arcolino	Katholieke Universiteit Leuven	Pediatric Nephrology	Leuven	Belgium
Mohamed		A Elmonem	Katholieke Universiteit Leuven	Pediatric Nephrology	Leuven	Belgium
An		Hindryckx	Katholieke Universiteit Leuven	Pediatric Nephrology	Leuven	Belgium
Luc		De Catte	Katholieke Universiteit Leuven	Pediatric Nephrology	Leuven	Belgium
Karel		Allegaert	Katholieke Universiteit Leuven	Pediatric Nephrology	Leuven	Belgium
Ahmed		Reda	Katholieke Universiteit Leuven	Pediatric Nephrology	Leuven	Belgium
Lambertus		van den Heuvel	Katholieke Universiteit Leuven	Pediatric Nephrology	Leuven	Belgium
Seppo		Vainio	University of Oulu	Medical Biochemistry and Molecular Biology Biocenter Oulu	Oulu	Finland
Ilya		Skovorodkin	University of Oulu	Medical Biochemistry and Molecular Biology Biocenter Oulu	Oulu	Finland
Aleksandra		Raszewska	University of Oulu	Medical Biochemistry and Molecular Biology Biocenter Oulu	Oulu	Finland
Jingdong		Shan	University of Oulu	Medical Biochemistry and Molecular Biology Biocenter Oulu	Oulu	Finland
Anatoliy		Samoulenko	University of Oulu	Medical Biochemistry and Molecular Biology Biocenter Oulu	Oulu	Finland
Mirja		Krause	University of Oulu	Medical Biochemistry and Molecular Biology Biocenter Oulu	Oulu	Finland
Ilkka		Pietilä	University of Oulu	Medical Biochemistry and Molecular Biology Biocenter Oulu	Oulu	Finland
Ulla		Saarela	University of Oulu	Medical Biochemistry and Molecular Biology Biocenter Oulu	Oulu	Finland
Kimmo		Halt	University of Oulu	Medical Biochemistry and Molecular Biology Biocenter Oulu	Oulu	Finland
Qi		Xu	University of Oulu	Medical Biochemistry and Molecular Biology Biocenter Oulu	Oulu	Finland
Thomas		Werner	Genomatix		Munich	Germany
Manuela		Haltmeier	Genomatix		Munich	Germany
Nancy		Bretschneider	Genomatix		Munich	Germany
Christian		Zinser	Genomatix		Munich	Germany
Korbinian		Grote	Genomatix		Munich	Germany
Andrea		Frick	Genomatix		Munich	Germany
John		Lindon	Metabometrix Ltd.	Biomolecular Medicine Department of Surgery and Cancer	London	UK
Manuja		Kaluarachchi	Metabometrix Ltd.	Biomolecular Medicine Department of Surgery and Cancer	London	UK
Claire		Boulange	Metabometrix Ltd.	Biomolecular Medicine Department of Surgery and Cancer	London	UK
Isabel		Garcia Perez	Metabometrix Ltd.	Biomolecular Medicine Department of Surgery and Cancer	London	UK
Jurgen		Del-Favero	Multiplicom N.V.		Niel	Belgium
Annelies		Rotthier	Multiplicom N.V.		Niel	Belgium
Hanne		Swennen	Multiplicom N.V.		Niel	Belgium
Lien		Heyrman	Multiplicom N.V.		Niel	Belgium
Bart		Tegenbos	Multiplicom N.V.		Niel	Belgium
Christophe		Heusdens	Multiplicom N.V.		Niel	Belgium
Lisa		Van Den Bossche	Multiplicom N.V.		Niel	Belgium
Nick		Van Den Broeck	Multiplicom N.V.		Niel	Belgium
Joke		Verbist	Multiplicom N.V.		Niel	Belgium
Linsey		Claes	Multiplicom N.V.		Niel	Belgium
Joachim		De Schrijver	Multiplicom N.V.		Niel	Belgium
Giovanni		Neri	Philogen		Siena	Italy
Chiara		Libbra	Philogen		Siena	Italy
Camilla		Bacci	Philogen		Siena	Italy
Marco		Bianciardi	Philogen		Siena	Italy
Simone		Galeazzi	Philogen		Siena	Italy
Federico		Federici della Costa	Philogen		Siena	Italy
Giulio		Polvani	Philogen		Siena	Italy
Denise		Lazzeri	Philogen		Siena	Italy
Paola		Battestin	Philogen		Siena	Italy
Jacopo		Piazzi	Philogen		Siena	Italy
Tiziano		Scalacci	Philogen		Siena	Italy
Michela		Bernardini	Philogen		Siena	Italy
Sara		Bini	Philogen		Siena	Italy
Sarah		Wulhfard	Philochem		Otelfingen	Switzerland
Danilo		Ritz	Philochem		Otelfingen	Switzerland
Florent		Samain	Philochem		Otelfingen	Switzerland
Catherine		Pemberton-Ros	Philochem		Otelfingen	Switzerland
Laura		Gualandi	Philochem		Otelfingen	Switzerland
Tina		Frauenknecht	Philochem		Otelfingen	Switzerland
Tim		Fugmann	Philochem		Otelfingen	Switzerland
Thomas		Laufer	Hummingbird Diagnostics	Biomarker Development	Heidelberg	Germany
Markus		Beier	Hummingbird Diagnostics	Biomarker Development	Heidelberg	Germany
Jochen		Kohlhaas	Hummingbird Diagnostics	Biomarker Development	Heidelberg	Germany
Thomas		Brefort	Hummingbird Diagnostics	Biomarker Development	Heidelberg	Germany
Jurgita		Juozaityte	Hummingbird Diagnostics	Biomarker Development	Heidelberg	Germany
Aneta		Düsterloh	Hummingbird Diagnostics	Biomarker Development	Heidelberg	Germany
Mustafa		Kahraman	Hummingbird Diagnostics	Biomarker Development	Heidelberg	Germany
Anna		Anbarcilar (Saiz)	Hummingbird Diagnostics	Biomarker Development	Heidelberg	Germany
Hannah		Schrörs	Hummingbird Diagnostics	Biomarker Development	Heidelberg	Germany
Olga		Oldenburger	Hummingbird Diagnostics	Biomarker Development	Heidelberg	Germany
Cassandra		Zabler	Hummingbird Diagnostics	Biomarker Development	Heidelberg	Germany
Medea		Moritz (Krapp)	Hummingbird Diagnostics	Biomarker Development	Heidelberg	Germany
Dennis		Nötzel	Hummingbird Diagnostics	Biomarker Development	Heidelberg	Germany
Daniel		Kunz	Hummingbird Diagnostics	Biomarker Development	Heidelberg	Germany
Ruth		Merkle	Hummingbird Diagnostics	Biomarker Development	Heidelberg	Germany
Simon		Stowasser	Hummingbird Diagnostics	Biomarker Development	Heidelberg	Germany
Christopher		Osterhaus	Hummingbird Diagnostics	Biomarker Development	Heidelberg	Germany
Petra		Zürbig	mosaiques diagnostics GmbH		Hannover	Germany
Pedro		Magalhães	mosaiques diagnostics GmbH		Hannover	Germany
Harald		Mischak	mosaiques diagnostics GmbH		Hannover	Germany
André		Brändli	Ludwig-Maximilians-Universität München	Walter-Brendel-Zentrum für Experimentelle Medizin	Munich	Germany
Mazhar		Gull	Ludwig-Maximilians-Universität München	Walter-Brendel-Zentrum für Experimentelle Medizin	Munich	Germany
Stefan		Schmitt	Ludwig-Maximilians-Universität München	Walter-Brendel-Zentrum für Experimentelle Medizin	Munich	Germany
Vanessa		Eichel	Ludwig-Maximilians-Universität München	Walter-Brendel-Zentrum für Experimentelle Medizin	Munich	Germany
Sabine		D'Avis	Ludwig-Maximilians-Universität München	Walter-Brendel-Zentrum für Experimentelle Medizin	Munich	Germany
Clemens		Cohen	Ludwig-Maximilians-Universität München		Munich	Germany
Maja		Lindenmeyer	Ludwig-Maximilians-Universität München		Munich	Germany
Jochen		Gehrig	Acquifer		Karlsruhe	Germany
Urban		Liebel	Acquifer		Karlsruhe	Germany
Gunjan		Pandey	Acquifer		Karlsruhe	Germany
Jens		Westhoff	Acquifer		Karlsruhe	Germany
Andre		Durudas	CMAST bvba		Temse	Belgium
Alain		van Echelpoel	CMAST bvba		Temse	Belgium
Caroline		Sage	CMAST bvba		Temse	Belgium
Katrien		Vanherck	CMAST bvba		Temse	Belgium
